# Supplementary material for: Updated Trends on the Biodiscovery of New Marine Natural Products from Invertebrates
Source: Mar Drugs. 2022 Jun 9;20(6):389. doi: 10.3390/md20060389 (PMC9228037; doi:10.3390/md20060389)
Supplement: Supplementary file 1 [file marinedrugs-20-00389-s001.zip]

Archive with 1 entries (1 files):
- marinedrugs-1761589-supplementary.pdf
